# Supplementary material for: Cellular and Molecular Basis of Environment-Induced Color Change in a Tree Frog
Source: Animals (Basel). 2024 Dec 1;14(23):3472. doi: 10.3390/ani14233472 (PMC11640764; doi:10.3390/ani14233472)
Supplement: Supplementary file 1 [file animals-14-03472-s001.zip]

Archive with 1 entries (1 files):
- animals-3299412-supplementary.pdf
